# Supplementary material for: CK1BP Reduces α-Synuclein Oligomerization and Aggregation Independent of Serine 129 Phosphorylation
Source: Cells. 2021 Oct 21;10(11):2830. doi: 10.3390/cells10112830 (PMC8616157; doi:10.3390/cells10112830)
Supplement: Supplementary file 1 [file cells-10-02830-s001.zip]

Archive with 1 entries (1 files):
- cells-1421786-supplementary.pdf
